# Supplementary material for: Could a Non-Cellular Molecular Interactome in the Blood Circulation Influence Pathogens’ Infectivity?
Source: Cells. 2023 Jun 23;12(13):1699. doi: 10.3390/cells12131699 (PMC10341357; doi:10.3390/cells12131699)
Supplement: Supplementary file 1 [file cells-12-01699-s001.zip]

Archive with 1 entries (1 files):
- cells-2416650-supplementary.pdf
